# Supplementary material for: Evaluation of the predictive ability of ultrasound-based assessment of breast cancer using BI-RADS natural language reporting against commercial transcriptome-based tests
Source: PLoS One. 2020 Jan 10;15(1):e0226634. doi: 10.1371/journal.pone.0226634 (PMC6953781; doi:10.1371/journal.pone.0226634)
Supplement: S1 Table — (XLSX) [file pone.0226634.s001.xlsx]

## Sheet: S1_table_oncotype
anonymized number	Margins	Internal Echo Pattern	Internal Shadowing	Retrotumoral	Oncotype	Age	Grade	ER	PR	HER2	Race	Histology
2	irregular	heterogeneous	none	irregular posterior shadowing	33	49		90	60	0	H	ILC
6	irregular	heterogeneous	none	irregular posterior shadowing	23	60	1	90	5	1	C	ILC
8	irregular	heterogeneous	none	posterior shadowing	13	47	2	90	90	1	A	ILC
9	irregular	heterogeneous	none	posterior shadowing	36	58	3	80	5	2	AA	IDC
10	smooth	heterogeneous	none	posterior shadowing	25	49	2	80	90	3	H	IDC
11	irregular	heterogeneous	ca++	irregular posterior shadowing	7	60	1	90	90	0	H	IDC
12	irregular	heterogeneous	none	posterior shadowing	7	39	1	90	90	0	H	mucinous
14	smooth	heterogeneous	ca++	irregular posterior shadowing	19	53	2	90	80	2	A	IDC
16	irregular	heterogeneous	none	irregular posterior shadowing	16	35	2	90	80	1	H	ILC
24	irregular	heterogeneous	none	irregular posterior shadowing	26	31	3	90	90	2	H	IDC
26	irregular	homogeneous	none	irregular posterior shadowing	18	41	2	80	40	2	H	IDC
28	irregular	homogeneous	ca++	irregular posterior shadowing	21	61	1	90	70	1	H	IDC
29	irregular	homogeneous	none	irregular posterior shadowing	15	67	2	90	70	2	H	IDC
30	irregular	heterogeneous	ca++	posterior shadowing	39	59	3	5	0	1	A	IDC
33	ill-defined	homogeneous	none	irregular posterior shadowing	18	57	2	90	90	0	H	IDC
34	irregular	heterogeneous	none	posterior shadowing	16	54	2	90	5	2	A	IDC
39	irregular	heterogeneous	none	posterior shadowing	50	59	3	0	0	0	H	IDC
42	smooth	homogeneous	none	posterior shadowing	22	69	2	90	30	2	C	other
44	irregular	homogeneous	none	posterior shadowing	19	64	1	90	5	1	H	IDC
45	irregular	homogeneous	none	posterior shadowing	8	59	3	90	90	2	C	IDC
48	irregular	heterogeneous	none	irregular posterior shadowing	6	46	2	90	90	2	H	IDC
49	ill-defined	heterogeneous	none	irregular posterior shadowing	14	49	1	90	90	2	AA	IDC
50	irregular	homogeneous	none	posterior shadowing	32	61	2	80	30	1	H	IDC
51	smooth	homogeneous	none	posterior shadowing	55	54	3	1	1	2	AA	IDC
54	ill-defined	homogeneous	none	irregular posterior shadowing	20	50	2	90	50	1	AA	IDC
56	irregular	heterogeneous	none	posterior shadowing	8	62	1	90	90	2	H	IDC
58	smooth	heterogeneous	none	posterior shadowing	56	59	3	80	0	1	A	IDC
59	ill-defined	homogeneous	ca++	irregular posterior shadowing	11	63	2	90	90	1	H	IDC
61	smooth	heterogeneous	ca++	posterior shadowing	21	45	1	90	60	1	A	mucinous
64	irregular	heterogeneous	none	irregular posterior shadowing	17	55	1	95	1	1	H	IDC
65	irregular	heterogeneous	ca++	posterior shadowing	17	57	1	90	70	1	C	IDC
67	irregular	homogeneous	none	posterior shadowing	18	62	2	95	95	1	C	IDC
69	irregular	heterogeneous	none	irregular posterior shadowing	13	64	2	90	90	1	A	ILC
70	smooth	homogeneous	none	posterior shadowing	22	44	1	90	90	1	A	IDC
82	irregular	homogeneous	none	irregular posterior shadowing	9	49	1	95	95	0	AA	ILC
83	irregular	heterogeneous	none	posterior shadowing	15	56	2	90	90	2	AA	IDC
85	irregular	heterogeneous	none	posterior shadowing	4	57	1	100	70	2	A	IDC
86	smooth	homogeneous	none	posterior shadowing	12	62	2	90	80	2	ME	IDC
87	ill-defined	heterogeneous	ca++	irregular posterior shadowing	14	54	2	90	90	2	AA	ILC
89	irregular	homogeneous	none	posterior shadowing	18	49	2	90	90	0	C	IDC
99	smooth	heterogeneous	large ca++	irregular posterior shadowing	23	63	2	90	1	1	H	IDC
100	irregular	heterogeneous	none	posterior shadowing	53	55	3	70	1	1	C	IDC
103	irregular	heterogeneous	none	irregular posterior shadowing	15	56	2	95	35	0	H	ILC
105	irregular	heterogeneous	small ca++	posterior shadowing	17	63	3	90	40	2	F	IDC
106	ill-defined	homogeneous	none	posterior shadowing	61	46	3	50	1	0	H	IDC
107	smooth	heterogeneous	none	posterior shadowing	7	46	1	90	95	0	A	IDC
108	irregular	heterogeneous	none	posterior shadowing	7	61	2	98	98	0	H	IDC
110	smooth	heterogeneous	small ca++	posterior shadowing	36	59	2	98	60	0	AA	IDC
111	smooth	heterogeneous	none	posterior shadowing	24	61	2	90	1	2	H	IDC
112	irregular	heterogeneous	none	posterior shadowing	44	50	3	60	50	0	H	IDC
113	irregular	heterogeneous	none	posterior shadowing	27	64	3	90	90	1	F	IDC
114	irregular	homogeneous	none	irregular posterior shadowing	15	67	1	90	40	1	F	IDC
116	irregular	heterogeneous	none	irregular posterior shadowing	16	55	1	90	30	1	AA	IDC
119	irregular	heterogeneous	none	posterior shadowing	9	60	2	90	90	1	H	IDC
120	smooth	heterogeneous	none	posterior shadowing	6	61	2	90	90	1	C	IDC
122	lobulated	heterogeneous	none	posterior shadowing	20	53	2	90	90	1	C	IDC
127	irregular	heterogeneous	none	posterior shadowing	26	53	2	90	30	1	AA	IDC
128	irregular	heterogeneous	none	posterior shadowing	10	47	1	95	95	0	C	IDC
130	irregular	heterogeneous	small ca++	irregular posterior shadowing	10	42	2	90	90	0	H	IDC
131	irregular	heterogeneous	none	posterior shadowing	16	48	2	100	90	0	H	mucinous
133	irregular	homogeneous	none	posterior shadowing	15	44	1	90	90	1	AA	IDC
134	irregular	homogeneous	none	posterior shadowing	28	61	1	90	5	2	H	IDC
135	irregular	homogeneous	none	irregular posterior shadowing	2	52	1	90	90	2	H	IDC
136	irregular	heterogeneous	large ca++	posterior shadowing	23	83	2	90	5	2	H	IDC
137	ill-defined	heterogeneous	none	posterior shadowing	12	47	2	90	90	2	A	IDC
138	irregular	heterogeneous	small ca++	posterior shadowing	20	45	2	90	80	2	C	IDC
139	smooth	heterogeneous	none	posterior shadowing	14	65	1	90	90	0	C	mucinous
140	irregular	heterogeneous	none	posterior shadowing	19	51	2	30	5	0	H	mucinous
143	irregular	heterogeneous	small ca++	posterior shadowing	23	31	1	90	90	1	AA	IDC
144	irregular	heterogeneous	small ca++	posterior shadowing	12	35	1	90	90	1	AA	IDC
