# Supplementary material for: Evaluation of the predictive ability of ultrasound-based assessment of breast cancer using BI-RADS natural language reporting against commercial transcriptome-based tests
Source: PLoS One. 2020 Jan 10;15(1):e0226634. doi: 10.1371/journal.pone.0226634 (PMC6953781; doi:10.1371/journal.pone.0226634)
Supplement: S2 Table — (XLSX) [file pone.0226634.s002.xlsx]

## Sheet: S2_table_mammaprint
anonymized number	Margins	Internal Echo Pattern	Internal Shadowing	Retrotumoral	Mammaprint	Age	Grade	ER	PR	HER2	Race	Histology
1	irregular	heterogeneous	none	posterior shadowing	low	43	2	90	80	1	H	IDC
2	irregular	heterogeneous	none	posterior shadowing	high	47	3	30	0	3	AA	IDC
3	irregular	heterogeneous	none	irregular posterior shadowing	high	66	2	80	0	3	H	IDC
5	irregular	heterogeneous	small ca++	irregular posterior shadowing	high	47	3	70	5	0	AA	IDC
6	irregular	heterogeneous	none	irregular posterior shadowing	high	44	3	60	60	1	AA	IDC
7	irregular	heterogeneous	none	posterior shadowing	high	45	2	70	40	2	H	IDC
8	irregular	heterogeneous	small ca++	posterior shadowing	high	59	3	50	5	1		IDC
9	irregular	heterogeneous	none	irregular posterior shadowing	high	55	3	60	5	1	AA	IDC
10	irregular	heterogeneous	none	posterior shadowing	high	45	2	90	90	2	H	IDC
11	irregular	heterogeneous	small ca++	posterior shadowing	high	67	3	90	5	2	AA	IDC
12	irregular	heterogeneous	none	irregular posterior shadowing	high	49	2	70	5	2	H	IDC
13	irregular	heterogeneous	small ca++	posterior shadowing	high	51	3	70	5	3	AA	IDC
14	irregular	heterogeneous	none	posterior shadowing	high	62	3	30	0	1	A	IDC
16	irregular	homogeneous	none	irregular posterior shadowing	high	48	3	70	5	2	AA	IDC
18	irregular	heterogeneous	large ca++	irregular posterior shadowing	high	58	2	70	5	3	C	IDC
20	smooth	homogeneous	none	posterior shadowing	high	48	3	1	1	1	AA	IDC
21	irregular	heterogeneous	none	irregular posterior shadowing	high	42	2	20	1	2	H	IDC
22	irregular	heterogeneous	none	posterior shadowing	high	54	3	1.5	1	3	C	IDC
23	irregular	heterogeneous	none	posterior shadowing	high	48	3	70	0	2	H	IDC
24	smooth	homogeneous	none	posterior shadowing	high	35	3	60	10	1	AA	IDC
26	irregular	heterogeneous	small ca++	irregular posterior shadowing	high	51	2	60	1	3	AA	IDC
27	irregular	heterogeneous	none	irregular posterior shadowing	high	40	3	60	0	3	AA	IDC
28	smooth	heterogeneous	none	posterior shadowing	high	58		20	1	2	AA	IDC
29	irregular	heterogeneous	none	irregular posterior shadowing	high	40	2	80	60	2	AA	IDC
30	irregular	heterogeneous	none	posterior shadowing	high	43	3	1	1	2	C	IDC
31	ill-defined	heterogeneous	small ca++	irregular posterior shadowing	high	43	2	1	0	3	H	IDC
32	irregular	heterogeneous	small ca++	irregular posterior shadowing	high	30	2	1	1	3	H	IDC
33	smooth	homogeneous	none	posterior shadowing	high	54	2	20	10	1	H	IDC
36	irregular	heterogeneous	none	posterior shadowing	high	56	3	70	5	3	H	IDC
38	irregular	heterogeneous	none	irregular posterior shadowing	high	32	3	90	90	2	H	IDC
40	irregular	heterogeneous	small ca++	irregular posterior shadowing	high	52	1	90	60	2	AA	IDC
41	irregular	heterogeneous	none	irregular posterior shadowing	high	88	2	90	5	1	H	ILC
44	irregular	homogeneous	none	posterior shadowing	high	54	2	90	90	1	C	IDC
45	irregular	heterogeneous	small ca++	irregular posterior shadowing	high	55	2	90	10	1	A	IDC
46	irregular	homogeneous	none	irregular posterior shadowing	high	31	1	90	50	1	H	IDC
48	irregular	heterogeneous	small ca++	posterior shadowing	high	59	1	90	40	2	AA	IDC
49	irregular	heterogeneous	none	irregular posterior shadowing	high	37	2	90	80	1	C	IDC
50	ill-defined	homogeneous	small ca++	irregular posterior shadowing	high	61	2	90	5	1	A	IDC
51	irregular	heterogeneous	small ca++	irregular posterior shadowing	high	52	2	90	5	3	H	IDC
52	irregular	heterogeneous	none	irregular posterior shadowing	high	56	2	90	90	1	H	IDC
53	irregular	homogeneous	none	irregular posterior shadowing	high	47	2	90	80	2	H	IDC
55	irregular	heterogeneous	small ca++	irregular posterior shadowing	high	55	3	90	5	2	C	IDC
56	irregular	heterogeneous	none	posterior shadowing	high	56	2	90	5	3	H	IDC
57	irregular	homogeneous	none	irregular posterior shadowing	high	61	2	90	5	2	C	IDC
58	irregular	heterogeneous	none	irregular posterior shadowing	high	62	1	90	5	1	AA	IDC
59	irregular	homogeneous	none	posterior shadowing	high	55	3	80	5	1	H	IDC
60	irregular	heterogeneous	none	irregular posterior shadowing	high	59	3	70	0	2	A	IDC
61	ill-defined	heterogeneous	none	irregular posterior shadowing	high	49	1	90	90	2	AA	IDC
64	irregular	heterogeneous	small ca++	irregular posterior shadowing	high	39	2	90	80	2	H	IDC
65	irregular	heterogeneous	none	posterior shadowing	high	55	3	80	40	1	AA	ILC
66	irregular	homogeneous	none	irregular posterior shadowing	high	61	1	90	90	1	AA	IDC
67	irregular	heterogeneous	small ca++	posterior shadowing	high	40	3	80	90	2	H	IDC
68	irregular	homogeneous	none	irregular posterior shadowing	high	45	2	90	90	2	H	IDC
69	irregular	heterogeneous	none	irregular posterior shadowing	high	54	2	90	1	1	H	ILC
70	irregular	heterogeneous	none	irregular posterior shadowing	high	45	2	90	1	2	AA	IDC
71	irregular	heterogeneous	none	posterior shadowing	high	49	3	90	90	2	A	IDC
72	irregular	heterogeneous	large ca++	irregular posterior shadowing	high	50	3	40	1	2	AA	IDC
74	smooth	heterogeneous	none	posterior shadowing	high	60	3	90	1	2	A	IDC
75	irregular	heterogeneous	small ca++	irregular posterior shadowing	high	48	2	90	90	2	H	IDC
77	irregular	homogeneous	none	irregular posterior shadowing	high	53	3	90	70	1	H	IDC
79	irregular	heterogeneous	none	posterior shadowing	high	42	3	80	5	1	A	IDC
80	irregular	heterogeneous	none	irregular posterior shadowing	high	46	3	0	0	0	AA	IDC
82	irregular	homogeneous	none	posterior shadowing	high	48	3	90	0	1	AA	IDC
83	irregular	homogeneous	none	irregular posterior shadowing	high	41	2	80	40	2	H	IDC
84	irregular	heterogeneous	none	irregular posterior shadowing	high	52	3	60	5	1	H	IDC
85	irregular	homogeneous	none	irregular posterior shadowing	high	50	3	90	10	1	C	IDC/ILC
86	irregular	heterogeneous	none	irregular posterior shadowing	high	49	1	80	90	1	H	IDC
89	irregular	heterogeneous	none	irregular posterior shadowing	high	43	3	70	0	2	H	IDC
91	irregular	heterogeneous	none	irregular posterior shadowing	high	34	2	90	80	2	H	IDC
92	irregular	homogeneous	none	posterior shadowing	high	54	3	90	1	2	C	IDC
93	irregular	heterogeneous	small ca++	irregular posterior shadowing	high	45	2	90	90	1	H	ILC
94	irregular	homogeneous	none	posterior shadowing	high	65	1	90	60	2	H	IDC
95	ill-defined	heterogeneous	none	irregular posterior shadowing	high	42	2	90	1	2	H	IDC
96	ill-defined	homogeneous	none	posterior shadowing	high	54	3	90	70	2	AA	IDC
97	ill-defined	heterogeneous	none	posterior shadowing	high	50	2	90	20	2	H	IDC
99	irregular	heterogeneous	small ca++	irregular posterior shadowing	high	39	2	1	1	3	A	IDC
100	irregular	homogeneous	none	posterior shadowing	high	31	2	90	50	2	H	IDC
101	irregular	heterogeneous	small ca++	irregular posterior shadowing	high	75	2	90	90	1	A	IDC
102	irregular	heterogeneous	small ca++	irregular posterior shadowing	high	62	2	90	60	2	H	IDC
103	irregular	heterogeneous	none	posterior shadowing	high	48	2	90	1	2	H	IDC
106	ill-defined	heterogeneous	small ca++	irregular posterior shadowing	high	57	3	90	90	2	H	IDC
107	lobulated	homogeneous	none	posterior shadowing	high	62	3	10	1	1	AA	IDC
108	lobulated	heterogeneous	none	posterior shadowing	high	46	3	10	1	1	H	IDC
109	irregular	homogeneous	none	irregular posterior shadowing	high	64		90	70	2	C	ILC
110	irregular	heterogeneous	small ca++	irregular posterior shadowing	high	59	1	70	50	2	AA	IDC
111	irregular	heterogeneous	large ca++	irregular posterior shadowing	high	57	2	90	40	0	H	IDC
112	irregular	heterogeneous	small ca++	irregular posterior shadowing	high	63	2	90	90	2	C	IDC
113	irregular	heterogeneous	small ca++	posterior shadowing	high	43	2	90	40	2	AA	IDC
114	ill-defined	homogeneous	none	irregular posterior shadowing	high	50	1	80	90	1	H	IDC
115	irregular	heterogeneous	none	posterior shadowing	high	56	2	90	60	2	H	IDC
116	irregular	heterogeneous	large ca++	posterior shadowing	high	52	2	90	60	3	H	IDC
117	irregular	heterogeneous	small ca++	posterior shadowing	high	60	2	90	0	1	H	IDC
118	irregular	heterogeneous	small ca++	irregular posterior shadowing	high	52	2	90	20	2	A	IDC
119	irregular	heterogeneous	none	posterior shadowing	high	60		90	1	1	H	other
120	irregular	heterogeneous	small ca++	posterior shadowing	high	37	3	1	0	3	C	IDC
121	irregular	heterogeneous	none	posterior shadowing	high	51	3	1	1	2	AA	IDC
122	ill-defined	heterogeneous	none	posterior shadowing	high	37	3	1	0	3	H	IDC
123	irregular	heterogeneous	small ca++	posterior shadowing	high	47	3	20	0	1	AA	IDC
124	ill-defined	heterogeneous	none	posterior shadowing	high	48	3	90	20	2	H	IDC
126	irregular	homogeneous	none	posterior shadowing	high	57		1	1	1	H	other
127	smooth	homogeneous	none	posterior shadowing	high	54	3	1	0	1	H	IDC
128	ill-defined	heterogeneous	none	posterior shadowing	high	64	2	90	90	2	AA	IDC
129	irregular	heterogeneous	none	posterior shadowing	high	62	2	90	5	2	H	IDC
130	smooth	homogeneous	none	irregular posterior shadowing	low	41	1	90	90	2	H	IDC
133	irregular	homogeneous	none	irregular posterior shadowing	low	40	2	90	90	2	H	IDC
134	ill-defined	homogeneous	none	irregular posterior shadowing	low	64	2	90	90	2	AA	IDC
135	irregular	homogeneous	none	irregular posterior shadowing	low	56	3	70	1	2	H	IDC
136	irregular	heterogeneous	small ca++	posterior shadowing	low	56	1	90	20	2	C	IDC
137	irregular	heterogeneous	none	posterior shadowing	low	40	1	90	90	0	H	mucinous
139	irregular	heterogeneous	none	posterior shadowing	low	55	2	90	5	2	A	IDC
140	irregular	heterogeneous	none	posterior shadowing	low	36	2	90	50	2	H	IDC
141	irregular	homogeneous	none	posterior shadowing	low	49	2	90	90	1	C	ILC
142	ill-defined	homogeneous	none	posterior shadowing	low	59	1	90	80	2	H	IDC
143	irregular	heterogeneous	none	irregular posterior shadowing	low	39	1	60	40	2	H	ILC
144	irregular	heterogeneous	none	irregular posterior shadowing	low	55	1	90	5	2	H	IDC
145	irregular	homogeneous	none	irregular posterior shadowing	low	58	2	90	70	2	H	IDC
146	irregular	heterogeneous	large ca++	irregular posterior shadowing	low	33	1	90	90	2	A	ILC
147	irregular	heterogeneous	large ca++	irregular posterior shadowing	low	83	2	90	1	1	C	IDC
148	irregular	heterogeneous	small ca++	irregular posterior shadowing	low	68	2	5	1	2	H	IDC
149	irregular	homogeneous	none	posterior shadowing	low	49	1	90	90	0	C	IDC
150	irregular	heterogeneous	none	irregular posterior shadowing	low	58	2	80	30	1	A	ILC
151	irregular	heterogeneous	small ca++	posterior shadowing	low	42	1	90	90	1	H	IDC
152	irregular	heterogeneous	small ca++	irregular posterior shadowing	low	43	2	80	90	1	H	IDC/ILC
153	irregular	heterogeneous	none	irregular posterior shadowing	low	45	3	60	60	1	AA	IDC
154	irregular	heterogeneous	none	irregular posterior shadowing	low	58	2	80	30	1	F	ILC
155	ill-defined	heterogeneous	small ca++	irregular posterior shadowing	high	43	3	90	90	3	H	IDC
157	irregular	heterogeneous	small ca++	posterior shadowing	low	42	1	90	90	1	H	IDC
159	irregular	heterogeneous	small ca++	irregular posterior shadowing	low	43	2	80	90	1	H	IDC/ILC
161	ill-defined	heterogeneous	small ca++	posterior shadowing	high	70	2	90	90	0	AA	IDC
162	smooth	homogeneous	none	posterior shadowing	high	54	3	5	1	3	A	IDC
164	ill-defined	heterogeneous	small ca++	irregular posterior shadowing	high	60	3	90	90	3	C	ILC
165	irregular	heterogeneous	small ca++	posterior shadowing	high	30	3	1	1	2	H	IDC
166	irregular	heterogeneous	small ca++	posterior shadowing	low	46	2	90	90	1	A	IDC
167	irregular	heterogeneous	small ca++	irregular posterior shadowing	high	64	2	1	0	2	F	IDC
168	irregular	homogeneous	none	posterior shadowing	low	56	2	90	90	2	AA	IDC
169	irregular	heterogeneous	none	irregular posterior shadowing	low	46	2	60	90	2	C	IDC
170	lobulated	homogeneous	none	posterior shadowing	high	61	2	90	0	1	H	IDC
171	irregular	heterogeneous	large ca++	posterior shadowing	high	51	3	90	90	1	AA	IDC
172	irregular	heterogeneous	none	posterior shadowing	high	64	3	90	90	1	F	IDC
173	irregular	heterogeneous	none	irregular posterior shadowing	high	55	1	90	30	1	AA	IDC
174	irregular	heterogeneous	small ca++	posterior shadowing	high	29	3	70	1	3	C	IDC
175	irregular	heterogeneous	none	posterior shadowing	high	31	3	0	0	2	H	IDC
176	irregular	homogeneous	none	irregular posterior shadowing	low	55	2	90	90	1	F	IDC
177	irregular	homogeneous	large ca++	irregular posterior shadowing	high	62	2	90	0	1	H	IDC
178	irregular	heterogeneous	none	posterior shadowing	high	70	2	90	90	2	C	IDC
179	irregular	homogeneous	none	posterior shadowing	high	44	3	90	90	1	C	IDC
180	ill-defined	heterogeneous	none	posterior shadowing	high	49	2	5	0	3	AA	IDC
181	irregular	homogeneous	none	posterior shadowing	high	59	2	90	5	3	AA	IDC
182	irregular	heterogeneous	small ca++	posterior shadowing	high	62	2	90	20	3	F	IDC
