# Supplementary material for: Evaluation of the predictive ability of ultrasound-based assessment of breast cancer using BI-RADS natural language reporting against commercial transcriptome-based tests
Source: PLoS One. 2020 Jan 10;15(1):e0226634. doi: 10.1371/journal.pone.0226634 (PMC6953781; doi:10.1371/journal.pone.0226634)
Supplement: S3 Table — (XLSX) [file pone.0226634.s003.xlsx]

## Sheet: S3_table_oncotype_corr
	Correlation	p-value
ER	-0.63	< 1e-3
PR	-0.644	< 1e-3
HER2	-0.08	0.49
