# Supplementary material for: Evaluation of the predictive ability of ultrasound-based assessment of breast cancer using BI-RADS natural language reporting against commercial transcriptome-based tests
Source: PLoS One. 2020 Jan 10;15(1):e0226634. doi: 10.1371/journal.pone.0226634 (PMC6953781; doi:10.1371/journal.pone.0226634)
Supplement: S4 Table — (XLSX) [file pone.0226634.s004.xlsx]

## Sheet: S4_table_mammaprint_corr
	Correlation	p-value
ER	-0.18	0.03
PR	-0.32	< 1e-3
HER2	0.17	0.04
